# Supplementary material for: Ecomorphological Analysis of the Bird Lumbosacral Organ in an Evolutionary Context
Source: J Morphol. 2025 Aug 23;286(8):e70073. doi: 10.1002/jmor.70073 (PMC12374226; doi:10.1002/jmor.70073)
Supplement: Supplementary file 1 — code LSO. [file JMOR-286-e70073-s003.txt]

library(Morpho)
library(geomorph)
library(phytools)

##############################
PHYLO
##############################
AB<-read.nexus("arbreF.NEX")

##############################
2D LATERAL
##############################
datt=readland.tps("F:/Thèse/rédaction/TRI.TPS", readcurves=T)
slider<-read.table("slide.txt")
gpt=gpagen(datt, curves = slider, print.progress = F)
dimnames(gpt$coords)[[3]]<-c("Elanus_caeruleus","Florisuga_mellivora","Fregata_aquila","Hirundo_rustica","Oceanites_oceanicus","Pelecanus_occidentalis","Phaethon_lepturus","Sula_dactylatra","Spatula_discors","Aptenodytes_patagonicus","Aythya_ferina","Podica_senegalensis","Chroicocephalus_novaehollandiae","Puffinus_tenuirostris","Strigops_habroptila","Calyptomena_viridis","Coracias_benghalensis","Opisthocomus_hoazin","Probosciger_aterrimus","Pycnonotus_cafer","Ramphastos_ambiguus","Tockus_nasutus","Anser_fabalis","Ardea_alba","Calandrella_cinerea","Columba_livia","Coturnix_coturnix","Grus_leucogeranus","Phoenicopterus_ruber","Picus_viridis","Porphyrio_porphyrio","Recurvirostra_avosetta","Rollulus_rouloul","Turnix_varius","Vultur_gryphus","Apteryx_owenii")
physignal(A=gpt$coords,phy=AB)
acpt.phylo<-gm.prcomp(gpt$coords, phy = AB, GLS = T)
table<-read.table("test.txt", header = T)
Habitat<-as.factor(table$Habitat)
Primary.lifestyle<-as.factor(table$Primary.Lifestyle)
Species<-as.factor(table$species)
Habitat<-as.factor(table$Habitat)
Mass<-as.factor(log10((table$Mass)^3))
group<-factor(paste(table$Primary.Lifestyle))
meanA<-coords.subset(A = gpt$coords, group = group)
rsa<-lapply(meanA, mshape)

ara<-lm(acpt.phylo$x[,1] ~ Mass)
summary(ara)


plotRefToTarget(gpt$consensus,rsa$Terrestrial,mag = 1,method = "TPS" )
plotRefToTarget(gpt$consensus,rsa$Aerial,mag = 1,method = "TPS" )
plotRefToTarget(gpt$consensus,rsa$Aquatic,mag = 1,method = "TPS" )
plotRefToTarget(gpt$consensus,rsa$Generalist,mag = 1,method = "TPS" )
plotRefToTarget(gpt$consensus,rsa$Insessorial,mag = 1,method = "TPS" )

PC<-acpt.phylo$x[,1]
pred<-shape.predictor(gpt$coords,x=PC, pred1=min(PC),pred2=max(PC))
plotRefToTarget(gpt$consensus,pred$pred1,mag = 1, method="TPS")

gpt<- geomorph.data.frame(gpt, phy = AB, table)

alloT<-procD.pgls(coords~Primary.Lifestyle,phy=AB, data=gpt,iter = 10000)
summary(alloT)
alloT<-procD.pgls(coords~Mass,phy=AB, data=gpt,iter = 10000)
summary(alloT)
alloT<-procD.pgls(Csize~Primary.Lifestyle,phy=AB, data=gpt,iter = 10000)
summary(alloT)
alloT<-procD.pgls(Csize~Mass,phy = AB, data=gpt, iter = 10000)
summary(alloT)
##############################
2D DORSAL
##############################
datd=readland.tps("F:/Thèse/rédaction/D.TPS", readcurves=T)
slider<-read.table("slide.txt")
gpd=gpagen(datd, curves = slider, print.progress = F)
dimnames(gpd$coords)[[3]]<-c("Elanus_caeruleus","Florisuga_mellivora","Fregata_aquila","Hirundo_rustica","Oceanites_oceanicus","Pelecanus_occidentalis","Phaethon_lepturus","Sula_dactylatra","Spatula_discors","Aptenodytes_patagonicus","Aythya_ferina","Podica_senegalensis","Chroicocephalus_novaehollandiae","Puffinus_tenuirostris","Strigops_habroptila","Calyptomena_viridis","Coracias_benghalensis","Opisthocomus_hoazin","Probosciger_aterrimus","Pycnonotus_cafer","Ramphastos_ambiguus","Tockus_nasutus","Anser_fabalis","Ardea_alba","Calandrella_cinerea","Columba_livia","Coturnix_coturnix","Grus_leucogeranus","Phoenicopterus_ruber","Picus_viridis","Porphyrio_porphyrio","Recurvirostra_avosetta","Rollulus_rouloul","Turnix_varius","Vultur_gryphus","Apteryx_owenii")
physignal(A=gpd$coords,phy=AB)
acpd.phylo<-gm.prcomp(gpd$coords, phy = AB, GLS = TRUE)


meanB<-coords.subset(A = gpd$coords, group = group)

rsb<-lapply(meanB, mshape)

arb<-lm(acpd.phylo$x[,1] ~ Mass)
summary(arb)

plotRefToTarget(gpd$consensus,rsb$Terrestrial,mag = 1,method = "TPS" )
plotRefToTarget(gpd$consensus,rsb$Aerial,mag = 1,method = "TPS" )
plotRefToTarget(gpd$consensus,rsb$Aquatic,mag = 1,method = "TPS" )
plotRefToTarget(gpd$consensus,rsb$Generalist,mag = 1,method = "TPS" )
plotRefToTarget(gpd$consensus,rsb$Insessorial,mag = 1,method = "TPS" )

PC<-acpd.phylo$x[,1]
pred<-shape.predictor(gpd$coords,x=PC, pred1=min(PC),pred2=max(PC))
plotRefToTarget(gpd$consensus,pred$pred1,mag = 1, method="TPS")

gpd<- geomorph.data.frame(gpd, phy = AB, table)

alloD<-procD.pgls(coords~Primary.Lifestyle,phy=AB, data=gpd,iter = 10000)
summary(alloD)
alloD<-procD.pgls(coords~Mass,phy=AB, data=gpd,iter = 10000)
summary(alloD)
alloD<-procD.pgls(Csize~Primary.Lifestyle,phy=AB, data=gpd,iter = 10000)
summary(alloD)
alloD<-procD.pgls(Csize~Mass,phy = AB, data=gpd, iter = 10000)
summary(alloD)

##############################
3D
##############################
data=read.table("morph3D.txt",header=F,sep="") # ouverture data
datA=arrayspecs(as.matrix(data[,2:4]),22,3)
datA
gpa=gpagen(A=datA)
dimnames(gpa$coords)[[3]]<-c("Elanus_caeruleus","Florisuga_mellivora","Fregata_aquila","Hirundo_rustica","Oceanites_oceanicus","Pelecanus_occidentalis","Phaethon_lepturus","Sula_dactylatra","Spatula_discors","Aptenodytes_patagonicus","Aythya_ferina","Podica_senegalensis","Chroicocephalus_novaehollandiae","Puffinus_tenuirostris","Strigops_habroptila","Calyptomena_viridis","Coracias_benghalensis","Opisthocomus_hoazin","Probosciger_aterrimus","Pycnonotus_cafer","Ramphastos_ambiguus","Tockus_nasutus","Anser_fabalis","Ardea_alba","Calandrella_cinerea","Columba_livia","Coturnix_coturnix","Grus_leucogeranus","Phoenicopterus_ruber","Picus_viridis","Porphyrio_porphyrio","Recurvirostra_avosetta","Rollulus_rouloul","Turnix_varius","Vultur_gryphus","Apteryx_owenii")
physignal(A=gpa$coords,phy=AB)
ha=gm.prcomp(gpa$coords,phy = AB, GLS=T)

meanC<-coords.subset(A = gpa$coords, group = group)
rsc<-lapply(meanC, mshape)

findMeanSpec(gpa$coords)
mesh<-read.ply("bassin _Coracias_benghalensis_moitier.PLY")
mean<-mshape(gpa$coords)
shape<-warpRefMesh(mesh,datA[,,17] , mean, color = NULL, centered = F)

plotRefToTarget(gpa$consensus,rsc$Terrestrial,mag = 1,mesh = shape,method = "surface" )
plotRefToTarget(gpa$consensus,rsc$Aerial,mag = 1,mesh = shape,method = "surface" )
plotRefToTarget(gpa$consensus,rsc$Aquatic,mag = 1,mesh = shape,method = "surface" )
plotRefToTarget(gpa$consensus,rsc$Generalist,mag = 1,mesh = shape,method = "surface" )
plotRefToTarget(gpa$consensus,rsc$Insessorial,mag = 1,mesh = shape,method = "surface" )

PC<-ha$x[,1]
pred<-shape.predictor(gpa$coords,x=PC, pred1=min(PC),pred2=max(PC))
plotRefToTarget(gpa$consensus,pred$pred1,mag = 1,mesh = shape, method="surface")

gpa<- geomorph.data.frame(gpa, phy = AB, table)

alloA<-procD.pgls(coords~Primary.Lifestyle,phy=AB, data=gpa,iter = 10000)
summary(alloA)
alloA<-procD.pgls(coords~Mass,phy=AB, data=gpa,iter = 10000)
summary(alloA)
alloA<-procD.pgls(Csize~Primary.Lifestyle,phy=AB, data=gpa,iter = 10000)
summary(alloA)
alloA<-procD.pgls(Csize~Mass,phy = AB, data=gpa, iter = 10000)
summary(alloA)

##############################
2PLS
##############################
pPLS<-phylo.integration(gpt$coords, gpd$coords, iter = 10000, seed = NULL, print.progress = TRUE,phy = AB)
str(pPLS)
summary(pPLS)
(pPLS$svd$d[1]^2/sum(pPLS$svd$d^2))

pPLS<-phylo.integration(gpt$coords, gpa$coords, iter = 10000, seed = NULL, print.progress = TRUE,phy = AB)
str(pPLS)
summary(pPLS)
(pPLS$svd$d[1]^2/sum(pPLS$svd$d^2))

pPLS<-phylo.integration(gpd$coords, gpa$coords, iter = 10000, seed = NULL, print.progress = TRUE,phy = AB)
str(pPLS)
summary(pPLS)
(pPLS$svd$d[1]^2/sum(pPLS$svd$d^2))

##############################
Pair waize
##############################

coords_2d <- two.d.array(gpt$coords)
coords_2d <- coords_2d[AB$tip.label, ]
Lancer les comparaisons par paires
pairwise_results <- list()
pairs <- combn(levels(Primary.Lifestyle), 2)
for (i in 1:ncol(pairs)) {
  pair <- pairs[, i]
  
  # Filtrer les données
  subset_idx <- which(Primary.Lifestyle %in% pair)
  print(subset_idx)
  subset_data <- coords_2d[subset_idx, ]
  print(subset_data)
  subset_group <- droplevels(Primary.Lifestyle[subset_idx])
  print(subset_group)
  subset_phy <- keep.tip(AB, rownames(subset_data))
  print(subset_phy)
  
  # Lancer procD.pgls
  pairwise_fit <- procD.pgls(subset_data ~ subset_group, phy = subset_phy, iter = 999)
  
  # Stocker les résultats
  pairwise_results[[paste(pair[1], "vs", pair[2])]] <- pairwise_fit
}
# Extraire les p-values ajustées
p_values <- sapply(pairwise_results, function(x) x$aov.table$"Pr(>F)"[1])

# Afficher les résultats
results_table <- data.frame(
  Comparison = names(pairwise_results),
  P_value = p_values)
print(results_table)
