# Supplementary material for: Ecomorphological Analysis of the Bird Lumbosacral Organ in an Evolutionary Context
Source: J Morphol. 2025 Aug 23;286(8):e70073. doi: 10.1002/jmor.70073 (PMC12374226; doi:10.1002/jmor.70073)
Supplement: Supplementary file 3 — Suplementary data. [file JMOR-286-e70073-s001.odt]

Species
Common name


Species
Common name


Elanus caeruleus
Black-winged kite
Natural History Museum (London)
NHMUK_1850.8.15.159
Opisthocomus hoazin
Hoatzin
Natural History Museum (London)
NHMUK_S1961.6.1
Florisuga mellivora
White-necked jacobin
Yale University
YPM_101545
Probosciger aterrimus
Palm cockatoo
Natural History Museum (London)
NHMUK_S2006.15.5
Fregata aquila
Ascension frigatebird
Natural History Museum (London)
NHMUK_1890.11.3.3
Pycnonotus cafer
Red-vented bulbul
Natural History Museum (London)
NHMUK_S1986.75.18
Hirundo rustica
Barn swallow
Natural History Museum (London)
NHMUK_A2007.15.5
Ramphastos ambiguus
Yellow-throated toucan
Natural History Museum (London)
HMUK_S2002.21
Oceanites oceanicus
Wilson's storm petrel
Natural History Museum (London)
NHMUK_S_1957.11.2
Tockus nasutus
African grey hornbill
Natural History Museum (London)
NHMUK_S_1989.2.2
Phaeton lepturus
White-tailed tropicbird
Natural History Museum (London)
NHMUK_1876.3.16.3
Anser fabalis
Taiga bean goose
Natural History Museum (London)
HMUK_1895.2.6.9
Sula dactylatra
Masked booby
Natural History Museum (London)
NHMUK1890.11.3.10
Ardea alba
Great egret
University of Cambridge
UMZC_338H
Vultur gryphus
Andean condor
Natural History Museum (London)
NHMUK_S1955.5.11
Calandrella cinerea
Red-capped lark
Natural History Museum (London)
NHMUK_S1961.13
Pelecanus occidentalis
Brown pelican
Natural History Museum (London)
NHMUK_S1973.66.16
Columba palumbus
Common wood pigeon
University of Cambridge
UMZC_409A
Spatula discors
Blue-winged teal
Natural History Museum (London)
NHMUK_S2001.41.5
Coturnix coturnix
Common quail
Muséum national d’Histoire naturelle (Paris
Ci06
Aptenodytes patagonicus
King penguin
University of Cambridge
UMZC_184D
Grus leucogeranus
Siberian crane
University of Cambridge
UMZC_344D
Aythya ferina
Common pochard
Natural History Museum (London)
NMHUK_1851.12
Phoenicopterus ruber
American flamingo
University of Cambridge
UMZC_346B
Podica senegalensis
African finfoot
University of Cambridge
UMZC_209A
Picus viridis
European green woodpecker
Natural History Museum (London)
NHMUK_S1982.5.1
Chroicocephalus novaehollandiae
Silver gull
University of Cambridge
UMZC_274.C
Porphyrio poliocephalus
Grey-headed swamphen
Natural History Museum (London)
NHMUK_S1952
Puffinus tenuirostris
Short-tailed shearwater
Natural History Museum (London)
NHMUK_1850.8.15.152
Recurvirostra avosetta
Pied avocet
Natural History Museum (London)
NHMUK_S1962.10.1
Strigops habroptilus
Kākāpō
Natural History Museum (London)
NHMUK_1881.1.17.71
Rollulus rouloul
Crested partridge
Natural History Museum (London)
NHMUK_1871.7.20.87
Calyptomena viridis
Green broadbill
Natural History Museum (London)
NHMUK_S1969.1.70
Turnix varius
Painted buttonquail
Natural History Museum (London)
NHMUK_S1952.2.142
Coracias benghalensis
Indian roller
Natural History Museum (London)
NHMUK_S1987.19.15
Apteryx owenii
Little spotted kiwi
University of Cambridge
UMZC_378iii
Supplementary table 1: List of the specimens use in this study


Fig sup 1 : PLS1 Dorsal vs Lateral


Fig sup 2 : PLS1 Dorsal vs Pelvis


Fig sup 3 : PLS1 Dorsal vs pelvis
